# Supplementary material for: learnMSA2: deep protein multiple alignments with large language and hidden Markov models
Source: Bioinformatics. 2024 Sep 4;40(Suppl 2):ii79–86. doi: 10.1093/bioinformatics/btae381 (PMC11373405; doi:10.1093/bioinformatics/btae381)
Supplement: btae381_Supplementary_Data [file btae381_supplementary_data.zip]

Archive with 6 entries (6 files):
- learnMSA2__deep_protein_multiple_alignments_with_large_language_and_hidden_Markov_models_changes.pdf
- Makefile
- oup-authoring-template-doc.pdf
- oup-authoring-template.cls
- oup-authoring-template.pdf
- reference.bib
