# Supplementary material for: learnMSA2: deep protein multiple alignments with large language and hidden Markov models
Source: Bioinformatics. 2024 Sep 4;40(Suppl 2):ii79–86. doi: 10.1093/bioinformatics/btae381 (PMC11373405; doi:10.1093/bioinformatics/btae381)
Supplement: btae381_Supplementary_Data [file btae381_supplementary_data.zip › Makefile]

main.pdf: main.tex Supp.tex reference.bib acronyms.tex
	pdflatex main.tex
	bibtex main.aux
	pdflatex main.tex
	pdflatex main.tex
