# Supplementary material for: learnMSA2: deep protein multiple alignments with large language and hidden Markov models
Source: Bioinformatics. 2024 Sep 4;40(Suppl 2):ii79–86. doi: 10.1093/bioinformatics/btae381 (PMC11373405; doi:10.1093/bioinformatics/btae381)
Supplement: btae381_Supplementary_Data [file btae381_supplementary_data.zip › reference.bib]

@article{becker2022learnmsa,
  title={learn{MSA}: learning and aligning large protein families},
  author={Becker, Felix and Stanke, Mario},
  journal={GigaScience},
  volume={11},
  pages={giac104},
  year={2022},
  publisher={Oxford University Press}
}

@article{krogh1994hidden,
  title={Hidden {M}arkov models in computational biology: Applications to protein modeling},
  author={Krogh and others},
  journal={Journal of molecular biology},
  volume={235},
  number={5},
  pages={1501--1531},
  year={1994},
  publisher={Elsevier}
}

@inproceedings{eddy1995multiple,
  title={Multiple alignment using hidden {M}arkov models.},
  author={Eddy, Sean R and others},
  booktitle={Ismb},
  volume={3},
  pages={114--120},
  year={1995}
}

@article{baldi1992hidden,
  title={Hidden {M}arkov models in molecular biology: new algorithms and applications},
  author={Baldi and others},
  journal={Advances in Neural Information Processing Systems},
  volume={5},
  year={1992}
}

@article{eddy2008probabilistic,
  title={A probabilistic model of local sequence alignment that simplifies statistical significance estimation},
  author={Eddy, Sean R},
  journal={PLoS computational biology},
  volume={4},
  number={5},
  pages={e1000069},
  year={2008},
  publisher={Public Library of Science San Francisco, USA}
}

@article{mistry2013challenges,
  title={Challenges in homology search: {HMMER3} and convergent evolution of coiled-coil regions},
  author={Mistry and others},
  journal={Nucleic acids research},
  volume={41},
  number={12},
  pages={e121--e121},
  year={2013},
  publisher={Oxford University Press}
}

@article{soding2005protein,
  title={Protein homology detection by {HMM}--{HMM} comparison},
  author={S{\"o}ding, Johannes},
  journal={Bioinformatics},
  volume={21},
  number={7},
  pages={951--960},
  year={2005},
  publisher={Oxford University Press}
}

@article{vaswani2017attention,
  title={Attention is all you need},
  author={Vaswani and others},
  journal={Advances in neural information processing systems},
  volume={30},
  year={2017}
}

@article{lin2022language,
  title={Language models of protein sequences at the scale of evolution enable accurate structure prediction},
  author={Lin and others},
  journal={bioRxiv},
  year={2022},
  publisher={Cold Spring Harbor Laboratory}
}

@article{raffel2020exploring,
  title={Exploring the limits of transfer learning with a unified text-to-text transformer},
  author={Raffel and others},
  journal={The Journal of Machine Learning Research},
  volume={21},
  number={1},
  pages={5485--5551},
  year={2020},
  publisher={JMLRORG}
}

@article{elnaggar2021prottrans,
  title={Prottrans: Toward understanding the language of life through self-supervised learning},
  author={Elnaggar and others},
  journal={IEEE transactions on pattern analysis and machine intelligence},
  volume={44},
  number={10},
  pages={7112--7127},
  year={2021},
  publisher={IEEE}
}

@article{brandes2022proteinbert,
  title={{ProteinBERT}: a universal deep-learning model of protein sequence and function},
  author={Brandes and others},
  journal={Bioinformatics},
  volume={38},
  number={8},
  pages={2102--2110},
  year={2022},
  publisher={Oxford University Press}
}

@article{alley2019unified,
  title={Unified rational protein engineering with sequence-based deep representation learning},
  author={Alley and others},
  journal={Nature methods},
  volume={16},
  number={12},
  pages={1315--1322},
  year={2019},
  publisher={Nature Publishing Group US New York}
}

@article{rives2021biological,
  title={Biological structure and function emerge from scaling unsupervised learning to 250 million protein sequences},
  author={Rives and others},
  journal={Proceedings of the National Academy of Sciences},
  volume={118},
  number={15},
  year={2021},
  publisher={National Acad Sciences}
}

@article{vig2020bertology,
  title={{BERTology} meets biology: interpreting attention in protein language models},
  author={Vig and others},
  journal={arXiv preprint arXiv:2006.15222},
  year={2020}
}

@article{rao2020transformer,
  title={Transformer protein language models are unsupervised structure learners},
  author={Rao and others},
  journal={Biorxiv},
  pages={2020--12},
  year={2020},
  publisher={Cold Spring Harbor Laboratory}
}

@article{llinares2023deep,
  title={Deep embedding and alignment of protein sequences},
  author={Llinares-L{\'o}pez and others},
  journal={Nature Methods},
  volume={20},
  number={1},
  pages={104--111},
  year={2023},
  publisher={Nature Publishing Group US New York}
}

@article{kaminski2023plm,
  title={{pLM-BLAST}: distant homology detection based on direct comparison of sequence representations from protein language models},
  author={Kaminski and others},
  journal={Bioinformatics},
  volume={39},
  number={10},
  pages={btad579},
  year={2023},
  publisher={Oxford University Press}
}

@article{pantolini2022embedding,
  title={Embedding-based alignment: combining protein language models and alignment approaches to detect structural similarities in the twilight-zone},
  author={Pantolini and others},
  journal={bioRxiv},
  pages={2022--12},
  year={2022},
  publisher={Cold Spring Harbor Laboratory}
}

@article{mcwhite2023leveraging,
  title={Leveraging protein language models for accurate multiple sequence alignments},
  author={McWhite and others},
  journal={Genome Research},
  pages={gr--277675},
  year={2023},
  publisher={Cold Spring Harbor Lab}
}

@article{petti2023end,
  title={End-to-end learning of multiple sequence alignments with differentiable {S}mith--{W}aterman},
  author={Petti and others},
  journal={Bioinformatics},
  volume={39},
  number={1},
  pages={btac724},
  year={2023},
  publisher={Oxford University Press}
}

@article{rajaee2021isotropy,
  title={An isotropy analysis in the multilingual {BERT} embedding space},
  author={Rajaee and others},
  journal={arXiv preprint arXiv:2110.04504},
  year={2021}
}

@article{mistry2021pfam,
  title={Pfam: The protein families database in 2021},
  author={Mistry and others},
  journal={Nucleic acids research},
  volume={49},
  number={D1},
  pages={D412--D419},
  year={2021},
  publisher={Oxford University Press}
}

@article{steinegger2017mmseqs2,
  title={{MMseqs2} enables sensitive protein sequence searching for the analysis of massive data sets},
  author={Steinegger, Martin and S{\"o}ding, Johannes},
  journal={Nature biotechnology},
  volume={35},
  number={11},
  pages={1026--1028},
  year={2017},
  publisher={Nature Publishing Group US New York}
}

@article{santusReview23,
title = {Towards the accurate alignment of over a million protein sequences: Current state of the art},
journal = {Current Opinion in Structural Biology},
volume = {80},
pages = {102577},
year = {2023},
issn = {0959-440X},
doi = {https://doi.org/10.1016/j.sbi.2023.102577},
author = {Santus and others},
abstract = {Large-scale genomics requires highly scalable and accurate multiple sequence alignment methods. Results collected over this last decade suggest accuracy loss when scaling up over a few thousand sequences. This issue has been actively addressed with a number of innovative algorithmic solutions that combine low-level hardware optimization with novel higher-level heuristics. This review provides an extensive critical overview of these recent methods. Using established reference datasets we conclude that albeit significant progress has been achieved, a unified framework able to consistently and efficiently produce high-accuracy large-scale multiple alignments is still lacking.}
}

@article{wright2015decipher,
  title={{DECIPHER}: harnessing local sequence context to improve protein multiple sequence alignment},
  author={Wright, Erik S},
  journal={BMC bioinformatics},
  volume={16},
  pages={1--14},
  year={2015},
  publisher={Springer}
}

@article{ferruz2022protgpt2,
  title={{ProtGPT2} is a deep unsupervised language model for protein design},
  author={Ferruz and others},
  journal={Nature communications},
  volume={13},
  number={1},
  pages={4348},
  year={2022},
  publisher={Nature Publishing Group UK London}
}

@article{johnson2021generating,
  title={Generating novel protein sequences using {G}ibbs sampling of masked language models},
  author={Johnson and others},
  journal={bioRxiv},
  pages={2021--01},
  year={2021},
  publisher={Cold Spring Harbor Laboratory}
}

@article{dill2008protein,
  title={The protein folding problem},
  author={Dill and others},
  journal={Annu. Rev. Biophys.},
  volume={37},
  pages={289--316},
  year={2008},
  publisher={Annual Reviews}
}

@article{sievers2011fast,
  title={Fast, scalable generation of high-quality protein multiple sequence alignments using {C}lustal {O}mega},
  author={Sievers and others},
  journal={Molecular systems biology},
  volume={7},
  number={1},
  pages={539},
  year={2011},
  publisher={John Wiley \& Sons, Ltd Chichester, UK}
}

@article{katoh2013mafft,
  title={{MAFFT} multiple sequence alignment software version 7: improvements in performance and usability},
  author={Katoh, Kazutaka and Standley, Daron M},
  journal={Molecular biology and evolution},
  volume={30},
  number={4},
  pages={772--780},
  year={2013},
  publisher={Society for Molecular Biology and Evolution}
}

@article{deorowicz2016famsa,
  title={{FAMSA:} {F}ast and accurate multiple sequence alignment of huge protein families},
  author={Deorowicz and others},
  journal={Scientific reports},
  volume={6},
  number={1},
  pages={33964},
  year={2016},
  publisher={Nature Publishing Group UK London}
}

@misc{lassmann2020kalign,
  title={Kalign 3: multiple sequence alignment of large datasets},
  author={Lassmann, Timo},
  year={2020},
  publisher={Oxford University Press}
}

@article{mirarab2015pasta,
  title={{PASTA}: ultra-large multiple sequence alignment for nucleotide and amino-acid sequences},
  author={Mirarab and others},
  journal={Journal of Computational Biology},
  volume={22},
  number={5},
  pages={377--386},
  year={2015},
  publisher={Mary Ann Liebert, Inc. 140 Huguenot Street, 3rd Floor New Rochelle, NY 10801 USA}
}

@article{nam2015ultra,
  title={Ultra-large alignments using phylogeny-aware profiles},
  author={Nguyen and others},
  journal={Genome biology},
  volume={16},
  number={1},
  pages={1--15},
  year={2015},
  publisher={BioMed Central}
}

@article{park2023upp2,
  title={{UPP2}: fast and accurate alignment of datasets with fragmentary sequences},
  author={Park and others},
  journal={Bioinformatics},
  volume={39},
  number={1},
  pages={btad007},
  year={2023},
  publisher={Oxford University Press}
}

@article{smirnov2021magus,
  title={{MAGUS}: multiple sequence alignment using graph clustering},
  author={Smirnov, Vladimir and Warnow, Tandy},
  journal={Bioinformatics},
  volume={37},
  number={12},
  pages={1666--1672},
  year={2021},
  publisher={Oxford University Press}
}

@article{yamada2016application,
  title={Application of the {MAFFT} sequence alignment program to large data—reexamination of the usefulness of chained guide trees},
  author={Yamada and others},
  journal={Bioinformatics},
  volume={32},
  number={21},
  pages={3246--3251},
  year={2016},
  publisher={Oxford University Press}
}

@article{garriga2019large,
  title={Large multiple sequence alignments with a root-to-leaf regressive method},
  author={Garriga and others},
  journal={Nature biotechnology},
  volume={37},
  number={12},
  pages={1466--1470},
  year={2019},
  publisher={Nature Publishing Group}
}

@article{edgar2022muscle5,
  title={Muscle5: High-accuracy alignment ensembles enable unbiased assessments of sequence homology and phylogeny},
  author={Edgar, Robert C},
  journal={Nature Communications},
  volume={13},
  number={1},
  pages={6968},
  year={2022},
  publisher={Nature Publishing Group UK London}
}

@inproceedings{do2004prob,
  title={{ProbCons}: probabilistic consistency-based multiple alignment of amino acid sequences},
  author={Do, Chuong B and Brudno, Michael and Batzoglou, Serafim},
  booktitle={AAAI},
  pages={703--708},
  year={2004}
}


@article{pei2007promals,
  title={{PROMALS}: towards accurate multiple sequence alignments of distantly related proteins},
  author={Pei, Jimin and Grishin, Nick V},
  journal={Bioinformatics},
  volume={23},
  number={7},
  pages={802--808},
  year={2007},
  publisher={Oxford University Press}
}

@article{hu2021lora,
  title={Lora: Low-rank adaptation of large language models},
  author={Hu and others},
  journal={arXiv preprint arXiv:2106.09685},
  year={2021}
}


@article{chowdhury2022single,
  title={Single-sequence protein structure prediction using a language model and deep learning},
  author={Chowdhury and others},
  journal={Nature Biotechnology},
  volume={40},
  number={11},
  pages={1617--1623},
  year={2022},
  publisher={Nature Publishing Group US New York}
}


% NLP
@article{brown2020language,
  title={Language models are few-shot learners},
  author={Brown and others},
  journal={Advances in neural information processing systems},
  volume={33},
  pages={1877--1901},
  year={2020}
}

@article{touvron2023llama,
  title={Llama 2: Open foundation and fine-tuned chat models},
  author={Touvron and others},
  journal={arXiv preprint arXiv:2307.09288},
  year={2023}
}

@article{devlin2018bert,
  title={{BERT}: Pre-training of deep bidirectional transformers for language understanding},
  author={Devlin and others},
  journal={arXiv preprint arXiv:1810.04805},
  year={2018}
}

@article{boyce2014simple,
  title={Simple chained guide trees give high-quality protein multiple sequence alignments},
  author={Boyce and others},
  journal={Proceedings of the National Academy of Sciences},
  volume={111},
  number={29},
  pages={10556--10561},
  year={2014},
  publisher={National Acad Sciences}
}

@misc{lewin2022earth,
  title={The earth {BioGenome} project 2020: Starting the clock},
  author={Lewin and others},
  journal={Proceedings of the National Academy of Sciences},
  volume={119},
  number={4},
  pages={e2115635118},
  year={2022},
  publisher={National Acad Sciences}
}

@inproceedings{marin2023bend,
  title={{BEND}: Benchmarking {DNA} Language Models on Biologically Meaningful Tasks},
  author={Marin and others},
  booktitle={The Twelfth International Conference on Learning Representations},
  year={2023}
}
